# Supplementary material for: The Engineered Synthesis and Enhancement of Nitrogen and Chlorine Co-Doped Fluorescent Carbon Dots for the Sensitive Detection of Quercetin
Source: Materials (Basel). 2025 Jun 5;18(11):2669. doi: 10.3390/ma18112669 (PMC12155965; doi:10.3390/ma18112669)
Supplement: Supplementary file 1 [file materials-18-02669-s001.zip]

Archive with 1 entries (1 files):
- materials-3643302-supplementary.pdf
